# Supplementary material for: Decoding the dual recognition mechanism of the glucocorticoid receptor for DNA and RNA: sequence versus shape
Source: Sci Rep. 2023 Sep 26;13:16125. doi: 10.1038/s41598-023-43244-1 (PMC10522765; doi:10.1038/s41598-023-43244-1)
Supplement: Supplementary file 2 — Supplementary Information 2. [file 41598_2023_43244_MOESM2_ESM.zip]

Archive with 94 entries (93 files):
- SI_MOVIES_GR-DNA-RNA_interactions_PCA_analysis/
- __MACOSX/._SI_MOVIES_GR-DNA-RNA_interactions_PCA_analysis
- SI_MOVIES_GR-DNA-RNA_interactions_PCA_analysis/SI_movie41_grbound_gas5m2_Analysis1_mode2_movie.mp4
- __MACOSX/SI_MOVIES_GR-DNA-RNA_interactions_PCA_analysis/._SI_movie41_grbound_gas5m2_Analysis1_mode2_movie.mp4
- SI_MOVIES_GR-DNA-RNA_interactions_PCA_analysis/SI_movie44_grbound_gas5m2_Analysis2_mode2_movie.mp4
- __MACOSX/SI_MOVIES_GR-DNA-RNA_interactions_PCA_analysis/._SI_movie44_grbound_gas5m2_Analysis2_mode2_movie.mp4
- SI_MOVIES_GR-DNA-RNA_interactions_PCA_analysis/SI_movie13_gas5m2_mode1_movie.mp4
- __MACOSX/SI_MOVIES_GR-DNA-RNA_interactions_PCA_analysis/._SI_movie13_gas5m2_mode1_movie.mp4
- SI_MOVIES_GR-DNA-RNA_interactions_PCA_analysis/.DS_Store
- __MACOSX/SI_MOVIES_GR-DNA-RNA_interactions_PCA_analysis/._.DS_Store
- SI_MOVIES_GR-DNA-RNA_interactions_PCA_analysis/SI_movie20_grboundDNA_Analysis2_mode2_movie.mp4
- __MACOSX/SI_MOVIES_GR-DNA-RNA_interactions_PCA_analysis/._SI_movie20_grboundDNA_Analysis2_mode2_movie.mp4
- SI_MOVIES_GR-DNA-RNA_interactions_PCA_analysis/SI_movie42_grbound_gas5m2_Analysis1_mode3_movie.mp4
- __MACOSX/SI_MOVIES_GR-DNA-RNA_interactions_PCA_analysis/._SI_movie42_grbound_gas5m2_Analysis1_mode3_movie.mp4
- SI_MOVIES_GR-DNA-RNA_interactions_PCA_analysis/SI_movie22_grbound_dsRNA_Analysis1_mode1_movie.mp4
- __MACOSX/SI_MOVIES_GR-DNA-RNA_interactions_PCA_analysis/._SI_movie22_grbound_dsRNA_Analysis1_mode1_movie.mp4
- SI_MOVIES_GR-DNA-RNA_interactions_PCA_analysis/SI_movie6_dsRNA_mode3_movie.mp4
- __MACOSX/SI_MOVIES_GR-DNA-RNA_interactions_PCA_analysis/._SI_movie6_dsRNA_mode3_movie.mp4
- SI_MOVIES_GR-DNA-RNA_interactions_PCA_analysis/SI_movie26_grbound_dsRNA_Analysis2_mode2_movie.mp4
- __MACOSX/SI_MOVIES_GR-DNA-RNA_interactions_PCA_analysis/._SI_movie26_grbound_dsRNA_Analysis2_mode2_movie.mp4
- SI_MOVIES_GR-DNA-RNA_interactions_PCA_analysis/SI_movie37_grbound_gas5m1_Analysis2_mode1_movie.mp4
- __MACOSX/SI_MOVIES_GR-DNA-RNA_interactions_PCA_analysis/._SI_movie37_grbound_gas5m1_Analysis2_mode1_movie.mp4
- SI_MOVIES_GR-DNA-RNA_interactions_PCA_analysis/SI_movie11_gas5m1_mode2_movie.mp4
- __MACOSX/SI_MOVIES_GR-DNA-RNA_interactions_PCA_analysis/._SI_movie11_gas5m1_mode2_movie.mp4
- SI_MOVIES_GR-DNA-RNA_interactions_PCA_analysis/SI_movie32_grbound_greRNA_Analysis2_mode2_movie.mp4
- __MACOSX/SI_MOVIES_GR-DNA-RNA_interactions_PCA_analysis/._SI_movie32_grbound_greRNA_Analysis2_mode2_movie.mp4
- SI_MOVIES_GR-DNA-RNA_interactions_PCA_analysis/SI_movie21_grboundDNA_Analysis2_mode3_movie.mp4
- __MACOSX/SI_MOVIES_GR-DNA-RNA_interactions_PCA_analysis/._SI_movie21_grboundDNA_Analysis2_mode3_movie.mp4
- SI_MOVIES_GR-DNA-RNA_interactions_PCA_analysis/SI_movie12_gas5m1_mode3_movie.mp4
- __MACOSX/SI_MOVIES_GR-DNA-RNA_interactions_PCA_analysis/._SI_movie12_gas5m1_mode3_movie.mp4
- SI_MOVIES_GR-DNA-RNA_interactions_PCA_analysis/SI_movie39_grbound_gas5m1_Analysis2_mode3_movie.mp4
- __MACOSX/SI_MOVIES_GR-DNA-RNA_interactions_PCA_analysis/._SI_movie39_grbound_gas5m1_Analysis2_mode3_movie.mp4
- SI_MOVIES_GR-DNA-RNA_interactions_PCA_analysis/SI_movie8_greRNA_mode2_movie.mp4
- __MACOSX/SI_MOVIES_GR-DNA-RNA_interactions_PCA_analysis/._SI_movie8_greRNA_mode2_movie.mp4
- SI_MOVIES_GR-DNA-RNA_interactions_PCA_analysis/SI_movie18_grboundDNA_Analysis1_mode3_movie.mp4
- __MACOSX/SI_MOVIES_GR-DNA-RNA_interactions_PCA_analysis/._SI_movie18_grboundDNA_Analysis1_mode3_movie.mp4
- SI_MOVIES_GR-DNA-RNA_interactions_PCA_analysis/SI_movie19_grboundDNA_Analysis2_mode1_movie.mp4
- __MACOSX/SI_MOVIES_GR-DNA-RNA_interactions_PCA_analysis/._SI_movie19_grboundDNA_Analysis2_mode1_movie.mp4
- SI_MOVIES_GR-DNA-RNA_interactions_PCA_analysis/SI_movie16_grboundDNA_Analysis1_mode1_movie.mp4
- __MACOSX/SI_MOVIES_GR-DNA-RNA_interactions_PCA_analysis/._SI_movie16_grboundDNA_Analysis1_mode1_movie.mp4
- SI_MOVIES_GR-DNA-RNA_interactions_PCA_analysis/SI_movie9_greRNA_mode3_movie.mp4
- __MACOSX/SI_MOVIES_GR-DNA-RNA_interactions_PCA_analysis/._SI_movie9_greRNA_mode3_movie.mp4
- SI_MOVIES_GR-DNA-RNA_interactions_PCA_analysis/SI_movie27_grbound_dsRNA_Analysis2_mode3_movie.mp4
- __MACOSX/SI_MOVIES_GR-DNA-RNA_interactions_PCA_analysis/._SI_movie27_grbound_dsRNA_Analysis2_mode3_movie.mp4
- SI_MOVIES_GR-DNA-RNA_interactions_PCA_analysis/SI_movie40_grbound_gas5m2_Analysis1_mode1_movie.mp4
- __MACOSX/SI_MOVIES_GR-DNA-RNA_interactions_PCA_analysis/._SI_movie40_grbound_gas5m2_Analysis1_mode1_movie.mp4
- SI_MOVIES_GR-DNA-RNA_interactions_PCA_analysis/SI_movie1_DNA_mode1_movie.mp4
- __MACOSX/SI_MOVIES_GR-DNA-RNA_interactions_PCA_analysis/._SI_movie1_DNA_mode1_movie.mp4
- SI_MOVIES_GR-DNA-RNA_interactions_PCA_analysis/SI_movie30_grbound_greRNA_Analysis1_mode3_movie.mp4
- __MACOSX/SI_MOVIES_GR-DNA-RNA_interactions_PCA_analysis/._SI_movie30_grbound_greRNA_Analysis1_mode3_movie.mp4
- SI_MOVIES_GR-DNA-RNA_interactions_PCA_analysis/SI_movie35_grbound_gas5m1_Analysis1_mode2_movie.mp4
- __MACOSX/SI_MOVIES_GR-DNA-RNA_interactions_PCA_analysis/._SI_movie35_grbound_gas5m1_Analysis1_mode2_movie.mp4
- SI_MOVIES_GR-DNA-RNA_interactions_PCA_analysis/SI_movie17_grboundDNA_Analysis1_mode2_movie.mp4
- __MACOSX/SI_MOVIES_GR-DNA-RNA_interactions_PCA_analysis/._SI_movie17_grboundDNA_Analysis1_mode2_movie.mp4
- SI_MOVIES_GR-DNA-RNA_interactions_PCA_analysis/SI_movie10_gas5m1_mode1_movie.mp4
- __MACOSX/SI_MOVIES_GR-DNA-RNA_interactions_PCA_analysis/._SI_movie10_gas5m1_mode1_movie.mp4
- SI_MOVIES_GR-DNA-RNA_interactions_PCA_analysis/SI_movie4_dsRNA_mode1_movie.mp4
- __MACOSX/SI_MOVIES_GR-DNA-RNA_interactions_PCA_analysis/._SI_movie4_dsRNA_mode1_movie.mp4
- SI_MOVIES_GR-DNA-RNA_interactions_PCA_analysis/SI_movie36_grbound_gas5m1_Analysis1_mode3_movie.mp4
- __MACOSX/SI_MOVIES_GR-DNA-RNA_interactions_PCA_analysis/._SI_movie36_grbound_gas5m1_Analysis1_mode3_movie.mp4
- SI_MOVIES_GR-DNA-RNA_interactions_PCA_analysis/SI_movie2_DNA_mode2_movie.mp4
- __MACOSX/SI_MOVIES_GR-DNA-RNA_interactions_PCA_analysis/._SI_movie2_DNA_mode2_movie.mp4
- SI_MOVIES_GR-DNA-RNA_interactions_PCA_analysis/SI_movie29_grbound_greRNA_Analysis1_mode2_movie.mp4
- __MACOSX/SI_MOVIES_GR-DNA-RNA_interactions_PCA_analysis/._SI_movie29_grbound_greRNA_Analysis1_mode2_movie.mp4
- SI_MOVIES_GR-DNA-RNA_interactions_PCA_analysis/SI_movie33_grbound_greRNA_Analysis2_mode3_movie.mp4
- __MACOSX/SI_MOVIES_GR-DNA-RNA_interactions_PCA_analysis/._SI_movie33_grbound_greRNA_Analysis2_mode3_movie.mp4
- SI_MOVIES_GR-DNA-RNA_interactions_PCA_analysis/SI_movie38_grbound_gas5m1_Analysis2_mode2_movie.mp4
- __MACOSX/SI_MOVIES_GR-DNA-RNA_interactions_PCA_analysis/._SI_movie38_grbound_gas5m1_Analysis2_mode2_movie.mp4
- SI_MOVIES_GR-DNA-RNA_interactions_PCA_analysis/SI_movie43_grbound_gas5m2_Analysis2_mode1_movie.mp4
- __MACOSX/SI_MOVIES_GR-DNA-RNA_interactions_PCA_analysis/._SI_movie43_grbound_gas5m2_Analysis2_mode1_movie.mp4
- SI_MOVIES_GR-DNA-RNA_interactions_PCA_analysis/SI_movie7_greRNA_mode1_movie.mp4
- __MACOSX/SI_MOVIES_GR-DNA-RNA_interactions_PCA_analysis/._SI_movie7_greRNA_mode1_movie.mp4
- SI_MOVIES_GR-DNA-RNA_interactions_PCA_analysis/SI_movie5_dsRNA_mode2_movie.mp4
- __MACOSX/SI_MOVIES_GR-DNA-RNA_interactions_PCA_analysis/._SI_movie5_dsRNA_mode2_movie.mp4
- SI_MOVIES_GR-DNA-RNA_interactions_PCA_analysis/SI_movie14_gas5m2_mode2_movie.mp4
- __MACOSX/SI_MOVIES_GR-DNA-RNA_interactions_PCA_analysis/._SI_movie14_gas5m2_mode2_movie.mp4
- SI_MOVIES_GR-DNA-RNA_interactions_PCA_analysis/SI_movie28_grbound_greRNA_Analysis1_mode1_movie.mp4
- __MACOSX/SI_MOVIES_GR-DNA-RNA_interactions_PCA_analysis/._SI_movie28_grbound_greRNA_Analysis1_mode1_movie.mp4
- SI_MOVIES_GR-DNA-RNA_interactions_PCA_analysis/SI_movie25_grbound_dsRNA_Analysis2_mode1_movie.mp4
- __MACOSX/SI_MOVIES_GR-DNA-RNA_interactions_PCA_analysis/._SI_movie25_grbound_dsRNA_Analysis2_mode1_movie.mp4
- SI_MOVIES_GR-DNA-RNA_interactions_PCA_analysis/SI_movie24_grbound_dsRNA_Analysis1_mode3_movie.mp4
- __MACOSX/SI_MOVIES_GR-DNA-RNA_interactions_PCA_analysis/._SI_movie24_grbound_dsRNA_Analysis1_mode3_movie.mp4
- SI_MOVIES_GR-DNA-RNA_interactions_PCA_analysis/SI_movie3_DNA_mode3_movie.mp4
- __MACOSX/SI_MOVIES_GR-DNA-RNA_interactions_PCA_analysis/._SI_movie3_DNA_mode3_movie.mp4
- SI_MOVIES_GR-DNA-RNA_interactions_PCA_analysis/SI_movie31_grbound_greRNA_Analysis2_mode1_movie.mp4
- __MACOSX/SI_MOVIES_GR-DNA-RNA_interactions_PCA_analysis/._SI_movie31_grbound_greRNA_Analysis2_mode1_movie.mp4
- SI_MOVIES_GR-DNA-RNA_interactions_PCA_analysis/SI_movie15_gas5m2_mode3_movie.mp4
- __MACOSX/SI_MOVIES_GR-DNA-RNA_interactions_PCA_analysis/._SI_movie15_gas5m2_mode3_movie.mp4
- SI_MOVIES_GR-DNA-RNA_interactions_PCA_analysis/SI_movie45_grbound_gas5m2_Analysis2_mode3_movie.mp4
- __MACOSX/SI_MOVIES_GR-DNA-RNA_interactions_PCA_analysis/._SI_movie45_grbound_gas5m2_Analysis2_mode3_movie.mp4
- SI_MOVIES_GR-DNA-RNA_interactions_PCA_analysis/SI_movie23_grbound_dsRNA_Analysis1_mode2_movie.mp4
- __MACOSX/SI_MOVIES_GR-DNA-RNA_interactions_PCA_analysis/._SI_movie23_grbound_dsRNA_Analysis1_mode2_movie.mp4
- SI_MOVIES_GR-DNA-RNA_interactions_PCA_analysis/SI_movie34_grbound_gas5m1_Analysis1_mode1_movie.mp4
- __MACOSX/SI_MOVIES_GR-DNA-RNA_interactions_PCA_analysis/._SI_movie34_grbound_gas5m1_Analysis1_mode1_movie.mp4
